# Supplementary material for: ﻿Chromosomal polymorphism in natural populations of Chironomusborokensis Kerkis, Filippova, Shobanov, Gunderina et Kiknadze, 1988 (Diptera, Chironomidae)
Source: Comp Cytogenet. 2025 Apr 15;19:51–74. doi: 10.3897/compcytogen.19.141735 (PMC12015552; doi:10.3897/compcytogen.19.141735)
Supplement: Supplementary material 2 — Combination frequencies [file comparative_cytogenetics-19-051_article-141735__-s002.xlsx]

## Sheet: Sheet1
Frequencies of genotypic combinations of banding sequences and general characteristics of chromosomal polymorphism in populations of Chironomus borokensis.
Genotypic			Europe					Ural							Western Siberia								Western Siberia								Western Siberia							Western Siberia								Eastern Siberia
combination	LEN-P1	YAR-GR§	YAR-BA	YAR-RY	NNO-YU	SVE-OS	SVE-KH	SVE-BO	SVE-YU	SVE-VP	SVE-KR	TOM-PE	NSK-2R						NSK-BE¶							NSK-KA	NSK-CH	NSK-OR	NSK-SA	NSK-KY	NSK-ST	ALT-TR	ALT-AN	ALT-SA	RAL-MA	KEM-TA	KEM-KR	KEM-AN	KEM-YA	KEM-SU	KEM-BA	KEM-OB	KEM-KI	IRK-KO	IRK-KU	IRK-DU	ZAB-IV	YAK-SA	KHA-UD
														1985	1988	1989	1996	2007	2008	2011	2012	2016	2021	2023	2024
	1|	100	7	1	1	30	45	43	16	12	29	1	3	3	2	5	1	212	93	42	21	5	84	242	27	2	16	134	5	34	5	9	116	117	123	3	1	2	1	100	94	8	2	26	1	30	10	6	2
p’borA1.1	0	1	1	0	1	0.770	0.890	1	0.870	0.830	0.930	0	0	0.5	0.5	0.4	0	0.651	0.742	0.81	0.762	0.6	0.631	0.57	0.519	1	0.438	0.612	0.8	0.472	0.6	0.667	0.741	0.683	0.325	0.667	0	0	1	0.37	0.393	0.375	0.5	0.808	0	0.833	0.8	0.833	0
h’borA2.2	0	0	0	0	0	0	0	0	0	0	0	0	0	0	0	0	0	0	0	0	0	0	0	0	0	0	0	0	0	0	0	0	0.009	0	0.122	0	0	0	0	0	0	0	0	0	0	0	0	0	1
p’borA4.4	0	0	0	0	0	0	0	0	0	0	0	0	0	0	0	0.2	0	0.028	0	0	0	0	0.024	0.037	0.037	0	0.062	0.03	0	0.029	0	0	0.017	0	0	0	0	0	0	0.12	0.128	0.25	0	0	0	0	0	0	0
p’borA1.h’borA2	1	0	0	1	0	0.230	0.110	0	0.130	0.170	0.070	0	0.667	0.5	0	0	0	0.038	0.021	0.024	0	0	0	0.008	0.037	0	0.125	0.03	0.2	0.029	0	0	0.017	0.06	0.496	0	0	0	0	0.05	0.021	0	0	0	0	0.1	0	0.167	0
p’borA1.3	0	0	0	0	0	0	0	0	0	0	0	0	0	0	0	0	0	0	0	0	0	0	0	0	0	0	0	0	0	0	0	0	0	0	0	0	0	0	0	0	0	0	0	0	0	0	0.2	0	0
p’borA1.4	0	0	0	0	0	0	0	0	0	0	0	0	0.333	0	0.5	0.4	1	0.25	0.226	0.166	0.238	0.4	0.321	0.376	0.407	0	0.313	0.255	0	0.412	0.4	0.333	0.198	0.154	0.041	0.333	1	1	0	0.44	0.404	0.375	0.5	0.192	1	0.067	0	0	0
p’borA1.5	0	0	0	0	0	0	0	0	0	0	0	1	0	0	0	0	0	0	0	0	0	0	0	0	0	0	0	0.03	0	0.029	0	0	0	0	0	0	0	0	0	0	0	0	0	0	0	0	0	0	0
p’borA1.6	0	0	0	0	0	0	0	0	0	0	0	0	0	0	0	0	0	0	0	0	0	0	0	0	0	0	0	0	0	0	0	0	0.009	0	0	0	0	0	0	0	0	0	0	0	0	0	0	0	0
p’borA1.8	0	0	0	0	0	0	0	0	0	0	0	0	0	0	0	0	0	0.019	0	0	0	0	0.024	0	0	0	0	0.007	0	0.029	0	0	0	0	0.008	0	0	0	0	0	0	0	0	0	0	0	0	0	0
p’borA1.9	0	0	0	0	0	0	0	0	0	0	0	0	0	0	0	0	0	0.009	0.011	0	0	0	0	0.008	0	0	0	0.015	0	0	0	0	0.009	0.103	0.008	0	0	0	0	0	0	0	0	0	0	0	0	0	0
h’borA2.p’borA4	0	0	0	0	0	0	0	0	0	0	0	0	0	0	0	0	0	0.005	0	0	0	0	0	0	0	0	0.062	0.007	0	0	0	0	0	0	0	0	0	0	0	0.02	0.043	0	0	0	0	0	0	0	0
h’borA2.p’borA5	0	0	0	0	0	0	0	0	0	0	0	0	0	0	0	0	0	0	0	0	0	0	0	0	0	0	0	0	0	0	0	0	0	0	0	0	0	0	0	0	0	0	0	0	0	0	0	0	0
h’borA2.p’borA8	0	0	0	0	0	0	0	0	0	0	0	0	0	0	0	0	0	0	0	0	0	0	0	0	0	0	0	0.007	0	0	0	0	0	0	0	0	0	0	0	0	0	0	0	0	0	0	0	0	0
p’borA4.5	0	0	0	0	0	0	0	0	0	0	0	0	0	0	0	0	0	0	0	0	0	0	0	0	0	0	0	0	0	0	0	0	0	0	0	0	0	0	0	0	0.011	0	0	0	0	0	0	0	0
p’borA4.7	0	0	0	0	0	0	0	0	0	0	0	0	0	0	0	0	0	0	0	0	0	0	0	0	0	0	0	0.007	0	0	0	0	0	0	0	0	0	0	0	0	0	0	0	0	0	0	0	0	0
p’borB1.1	1	0.990	1	0	1	0.800	1	1	0.810	1	0.690	1	1	0.75	1	0.8	0	0.735	0.753	0.762	0.667	0.6	0.833	0.798	0.926	1	0.812	0.724	1	0.765	0.4	0.778	0.647	0.701	0.854	0	1	0.5	1	0.75	0.809	0.5	1	0.539	1	0.8	1	0	1
h’borB2.2	0	0	0	0	0	0	0	0	0	0	0	0	0	0	0	0	0	0.024	0	0	0.047	0	0	0.004	0	0	0	0.015	0	0.029	0.2	0.222	0.017	0.034	0.016	0.333	0	0	0	0.04	0	0	0	0	0	0	0	1	0
p’borB1.h’borB2	0	0.010	0	1	0	0.200	0	0	0.190	0	0.310	0	0	0.25	0	0.2	1	0.241	0.247	0.238	0.286	0.4	0	0.198	0.074	0	0.188	0.254	0	0.206	0.4	0	0.318	0.265	0.122	0.667	0	0.5	0	0.2	0.191	0.5	0	0.461	0	0.2	0	0	0
p’borB1.3	0	0	0	0	0	0	0	0	0	0	0	0	0	0	0	0	0	0	0	0	0	0	0.167	0	0	0	0	0	0	0	0	0	0	0	0	0	0	0	0	0	0	0	0	0	0	0	0	0	0
p’borB1.4	0	0	0	0	0	0	0	0	0	0	0	0	0	0	0	0	0	0	0	0	0	0	0	0	0	0	0	0	0	0	0	0	0.009	0	0	0	0	0	0	0.01	0	0	0	0	0	0	0	0	0
p’borB1.6	0	0	0	0	0	0	0	0	0	0	0	0	0	0	0	0	0	0	0	0	0	0	0	0	0	0	0	0.007	0	0	0	0	0	0	0	0	0	0	0	0	0	0	0	0	0	0	0	0	0
p’borB1.7	0	0	0	0	0	0	0	0	0	0	0	0	0	0	0	0	0	0	0	0	0	0	0	0	0	0	0	0	0	0	0	0	0	0	0.008	0	0	0	0	0	0	0	0	0	0	0	0	0	0
h’borB2. p’borB5	0	0	0	0	0	0	0	0	0	0	0	0	0	0	0	0	0	0	0	0	0	0	0	0	0	0	0	0	0	0	0	0	0.009	0	0	0	0	0	0	0	0	0	0	0	0	0	0	0	0
p’bor C1.1	1	1	1	1	1	1	1	1	1	1	1	1	1	1	1	1	1	0.995	1	1	1	1	1	0.996	1	1	1	1	1	1	1	1	1	1	1	1	1	1	1	1	1	1	1	1	1	1	1	1	1
p’bor C1.2	0	0	0	0	0	0	0	0	0	0	0	0	0	0	0	0	0	0.005	0	0	0	0	0	0	0	0	0	0	0	0	0	0	0	0	0	0	0	0	0	0	0	0	0	0	0	0	0	0	0
p’bor C1.3	0	0	0	0	0	0	0	0	0	0	0	0	0	0	0	0	0	0	0	0	0	0	0	0.004	0	0	0	0	0	0	0	0	0	0	0	0	0	0	0	0	0	0	0	0	0	0	0	0	0
p’bor D1.1	1	0.640	0.429	1	1	0.970	1	0.790	0.690	1	0.970	0	1	0	0	0.8	0	0.5	0.516	0.381	0.476	0.2	0.44	0.525	0.556	0.5	0.438	0.567	0.6	0.912	1	0.889	0.776	0.231	0.04	1	1	0.5	0	0.13	0.276	0.375	0.5	0.923	1	0.9	1	0.333	1
h’bor D2.2	0	0	0	0	0	0	0	0	0	0	0	1	0	1	0	0	0	0.057	0.043	0.19	0.095	0	0.071	0.07	0.037	0	0	0.06	0	0	0	0.111	0	0.188	0.846	0	0	0.5	0	0.49	0.298	0.625	0	0	0	0	0	0.167	0
p’borD1.h’borD2	0	0.360	0.571	0	0	0.030	0	0.210	0.310	0	0.030	0	0	0	1	0.2	1	0.443	0.441	0.429	0.429	0.8	0.489	0.401	0.407	0.5	0.562	0.373	0.4	0.088	0	0	0.224	0.581	0.106	0	0	0	1	0.38	0.426	0	0.5	0.077	0	0.1	0	0.333	0
p’bor D1.3	0	0	0	0	0	0	0	0	0	0	0	0	0	0	0	0	0	0	0	0	0	0	0	0	0	0	0	0	0	0	0	0	0	0	0	0	0	0	0	0	0	0	0	0	0	0	0	0.167	0
p’bor D1.4	0	0	0	0	0	0	0	0	0	0	0	0	0	0	0	0	0	0	0	0	0	0	0	0	0	0	0	0	0	0	0	0	0	0	0.008	0	0	0	0	0	0	0	0	0	0	0	0	0	0
h’bor D2. p’borD5	0	0	0	0	0	0	0	0	0	0	0	0	0	0	0	0	0	0	0	0	0	0	0	0.004	0	0	0	0	0	0	0	0	0	0	0	0	0	0	0	0	0	0	0	0	0	0	0	0	0
h’bor E1.1	1	1	1	1	1	1	1	1	1	1	1	1	1	1	1	1	1	0.995	1	1	0.952	1	1	1	1	1	1	1	1	1	1	1	0.983	1	0.992	1	1	1	1	0.97	1	1	1	1	1	1	1	1	1
h’bor E1.p’borE2	0	0	0	0	0	0	0	0	0	0	0	0	0	0	0	0	0	0	0	0	0	0	0	0	0	0	0	0	0	0	0	0	0.017	0	0	0	0	0	0	0	0	0	0	0	0	0	0	0	0
h’bor E1.p’borE3	0	0	0	0	0	0	0	0	0	0	0	0	0	0	0	0	0	0	0	0	0	0	0	0	0	0	0	0	0	0	0	0	0	0	0	0	0	0	0	0.02	0	0	0	0	0	0	0	0	0
h’bor E1.p’borE4	0	0	0	0	0	0	0	0	0	0	0	0	0	0	0	0	0	0	0	0	0	0	0	0	0	0	0	0	0	0	0	0	0	0	0	0	0	0	0	0.01	0	0	0	0	0	0	0	0	0
h’bor E1.p’borE5	0	0	0	0	0	0	0	0	0	0	0	0	0	0	0	0	0	0.005	0	0	0	0	0	0	0	0	0	0	0	0	0	0	0	0	0	0	0	0	0	0	0	0	0	0	0	0	0	0	0
h’bor E1.p’borE6	0	0	0	0	0	0	0	0	0	0	0	0	0	0	0	0	0	0	0	0	0.048	0	0	0	0	0	0	0	0	0	0	0	0	0	0	0	0	0	0	0	0	0	0	0	0	0	0	0	0
h’bor E1.p’borE7	0	0	0	0	0	0	0	0	0	0	0	0	0	0	0	0	0	0	0	0	0	0	0	0	0	0	0	0	0	0	0	0	0	0	0.008	0	0	0	0	0	0	0	0	0	0	0	0	0	0
p’bor F1.1	1	0.270	0.429	1	0	1	1	1	1	1	1	1	0.667	0.75	1	0.4	1	0.278	0.14	0.262	0.19	0.2	0.226	0.169	0.185	0.5	0.375	0.449	0.8	0.353	1	0.889	0.836	0.41	0.415	0.667	0	0	1	0.19	0.447	0.375	0	1	0	1	1	1	0
p’bor F2.2	0	0.220	0.142	0	0	0	0	0	0	0	0	0	0	0	0	0	0	0.278	0.247	0.286	0.429	0.4	0.25	0.322	0.259	0	0.125	0.104	0	0.029	0	0	0	0.103	0.13	0	0	0.5	0	0.31	0.085	0.375	1	0	1	0	0	0	0
p’bor F1.2	0	0.510	0.429	0	1	0	0	0	0	0	0	0	0.333	0.25	0	0.6	0	0.434	0.613	0.452	0.381	0.4	0.524	0.492	0.556	0.5	0.5	0.44	0	0.618	0	0.111	0.138	0.461	0.455	0.333	1	0.5	0	0.5	0.468	0.25	0	0	0	0	0	0	0.5
p’bor F1.3	0	0	0	0	0	0	0	0	0	0	0	0	0	0	0	0	0	0	0	0	0	0	0	0	0	0	0	0	0	0	0	0	0	0	0	0	0	0	0	0	0	0	0	0	0	0	0	0	0.5
p’bor F1.h’borF4	0	0	0	0	0	0	0	0	0	0	0	0	0	0	0	0	0	0.005	0	0	0	0	0	0	0	0	0	0.007	0.2	0	0	0	0.026	0.009	0	0	0	0	0	0	0	0	0	0	0	0	0	0	0
p’bor F1.5	0	0	0	0	0	0	0	0	0	0	0	0	0	0	0	0	0	0	0	0	0	0	0	0.013	0	0	0	0	0	0	0	0	0	0.017	0	0	0	0	0	0	0	0	0	0	0	0	0	0	0
p’bor F1.6	0	0	0	0	0	0	0	0	0	0	0	0	0	0	0	0	0	0.005	0	0	0	0	0	0	0	0	0	0	0	0	0	0	0	0	0	0	0	0	0	0	0	0	0	0	0	0	0	0	0
p’bor F1.7	0	0	0	0	0	0	0	0	0	0	0	0	0	0	0	0	0	0	0	0	0	0	0	0.004	0	0	0	0	0	0	0	0	0	0	0	0	0	0	0	0	0	0	0	0	0	0	0	0	0
p’bor G1.1	1	1	1	1	1	1	1	1	1	1	1	0	0	0	0	0	0	0	0	0	0	0	0	0	0	0	0	0	0	0	0	0	0	0	0.301	0	0	0	0	0	0	0	0	1	1	1	1	0.5	0
p’bor G2.2	0	0	0	0	0	0	0	0	0	0	0	1	1	1	1	0.8	1	1	1	1	1	1	1	1	1	1	0.938	1	1	0.941	1	0.889	1	0.923	0.309	1	1	1	1	1	1	1	1	0	0	0	0	0.167	1
p’bor G1.2	0	0	0	0	0	0	0	0	0	0	0	0	0	0	0	0	0.2	0	0	0	0	0	0	0	0	0	0.062	0	0	0.059	0	0.111	0	0.077	0.39	0	0	0	0	0	0	0	0	0	0	0	0	0.333	0
% of larvae with B-chromosome	0	2	0	0	0	-	-	-	-	-	-	0	0	0	0	0	0	24.5	32.3	14.3	8.3	0	0	5.8	29.6	1	6.3	23.1	0	5.9	0	22.2	6	6	2	0	0	0	0	7	3.2	0	0	0	0	0	20	0	0
% of heterozygous larvae	100	68	71	100	100	37	11	21	50	17	38	100	100	67	100	100	100	84	91	74	76	100	83	89	85	100	88	84	60	82	60	56	68	88	89	100	100	100	100	89	85	75	50	54	100	43	20	100	100
Number of heterozygous inversions per larvae	1	0.88	1	2	1	0.47	0.11	0.21	0.63	0.17	0.41	1	1.33	1	1.5	1.6	3	1.46	1.56	1.31	1.38	2	1.52	1.51	1.48	1	1.81	1.43	0.8	1.47	0.8	0.78	0.97	1.73	1.65	1.33	2	2	1	1.63	1.56	1.13	1	0.73	1	0.47	0.2	1	1
Number of banding sequences	8	10	9	9	8	10	8	8	10	8	10	8	10	10	9	12	10	18	13	12	12	11	12	17	12	9	13	18	10	15	9	12	18	16	18	10	9	11	8	15	13	11	9	10	8	11	8	11	9
Number of genotypic combinations of banding sequences	7	11	10	7	7	10	8	8	10	8	10	7	9	1	8	13	7	23	15	14	15	12	15	21	15	9	16	24	10	18	10	12	21	19	23	10	7	10	7	20	17	13	9	10	7	11	8	13	8
§ - populations highlighted with bold were used for quantitative analysis of chromosomal polymorphism
| - number of larvae studied
¶ - frequencies of banding sequences in arm A differed significantly (p>0.95) between samples from different years of collection so these data are shown separately for this population
[truncated: 3 more columns]
