# Supplementary material for: ﻿Chromosomal polymorphism in natural populations of Chironomusborokensis Kerkis, Filippova, Shobanov, Gunderina et Kiknadze, 1988 (Diptera, Chironomidae)
Source: Comp Cytogenet. 2025 Apr 15;19:51–74. doi: 10.3897/compcytogen.19.141735 (PMC12015552; doi:10.3897/compcytogen.19.141735)
Supplement: Supplementary material 3 — Sequence frequencies [file comparative_cytogenetics-19-051_article-141735__-s003.xlsx]

## Sheet: Sheet1
Frequencies of banding sequences in populations of Chironomus borokensis. #
	Europe			Ural											Western Siberia									Eastern Siberia		Far East
Banding sequnce	YAR-GR	SVE-OS	SVE-KH	SVE-BO	SVE-YU	SVE-VP	SVE-KR	NSK-BE							NSK-CH	NSK-OR	NSK-KY	ALT-AN	ALT-SA	RAL-MA	KEM-SU	KEM-BA	IRK-KO	IRK-DU	ZAB-IV	KHA-CH	PRI-CH
								2007	2008	2011	2012	2021	2023	2024
	100††	30	45	43	16	12	29	212	93	42	21	84	242	27	16	134	34	116	117	123	100	94	26	30	10	17	17
p’borA1	1	0.885	0.945	1	0.935	0.915	0.965	0.809	0.871	0.905	0.881	0.804	0.767	0.741	0.656	0.78	0.721	0.858	0.842	0.602	0.615	0.606	0.904	0.917	0.9	0	0.941
h’borA2	0	0.115	0.055	0	0.065	0.085	0.035	0.021	0.011	0.012	0	0	0.004	0.019	0.094	0.022	0.015	0.017	0.03	0.37	0.035	0.032	0	0.05	0	0.941	0.059
p’borA3	0	0	0	0	0	0	0	0	0	0	0	0	0	0	0	0	0	0	0	0	0	0	0	0	0.1	0	0
p’borA4	0	0	0	0	0	0	0	0.156	0.113	0.083	0.119	0.185	0.225	0.241	0.25	0.165	0.234	0.117	0.077	0.02	0.35	0.356	0.096	0.033	0	0	0
p’borA5	0	0	0	0	0	0	0	0	0	0	0	0	0	0	0	0.015	0.015	0	0	0	0	0.006	0	0	0	0.059	0
p’borA6	0	0	0	0	0	0	0	0	0	0	0	0	0	0	0	0	0	0.004	0	0	0	0	0	0	0	0	0
p’borA7	0	0	0	0	0	0	0	0	0	0	0	0	0	0	0	0.004	0	0	0	0	0	0	0	0	0	0	0
p’borA8	0	0	0	0	0	0	0	0.009	0	0	0	0.011	0	0	0	0.007	0.015	0	0	0.004	0	0	0	0	0	0	0
p’borA9	0	0	0	0	0	0	0	0.005	0.005	0	0	0	0.004	0	0	0.007	0	0.004	0.051	0.004	0	0	0	0	0	0	0
p’borB1	0.995	0.9	1	1	0.905	1	0.845	0.856	0.876	0.881	0.81	0.917	0.897	0.963	0.906	0.854	0.868	0.81	0.833	0.919	0.855	0.904	0.77	0.9	1	0.971	0.706
h’borB2	0.005	0.1	0	0	0.095	0	0.155	0.144	0.124	0.119	0.19	0.083	0.103	0.037	0.094	0.142	0.132	0.182	0.167	0.077	0.14	0.096	0.23	0.1	0	0.029	0.214
p’borB3	0	0	0	0	0	0	0	0	0	0	0	0	0	0	0	0	0	0	0	0	0	0	0	0	0	0	0
p’borB4	0	0	0	0	0	0	0	0	0	0	0	0	0	0	0	0	0	0.004	0	0	0.005	0	0	0	0	0	0
p’borB5	0	0	0	0	0	0	0	0	0	0	0	0	0	0	0	0	0	0.004	0	0	0	0	0	0	0	0	0
p’borB6	0	0	0	0	0	0	0	0	0	0	0	0	0	0	0	0.004	0	0	0	0	0	0	0	0	0	0	0
p’borB7	0	0	0	0	0	0	0	0	0	0	0	0	0	0	0	0	0	0	0	0.004	0	0	0	0	0	0	0
p’bor C1	1	1	1	1	1	1	1	0.998	1	1	1	1	0.998	1	1	1	1	1	1	1	1	1	1	1	1	1	1
p’bor C2	0	0	0	0	0	0	0	0.002	0	0	0	0	0	0	0	0	0	0	0	0	0	0	0	0	0	0	0
p’bor C3	0	0	0	0	0	0	0	0	0	0	0	0	0.002	0	0	0	0	0	0	0	0	0	0	0	0	0	0
p’bor D1	0.82	0.985	1	0.895	0.845	1	0.985	0.722	0.737	0.595	0.69	0.685	0.725	0.759	0.719	0.754	0.956	0.888	0.521	0.098	0.32	0.489	0.962	0.95	1	0.441	0.676
h’bor D2	0.18	0.015	0	0.105	0.155	0	0.015	0.278	0.263	0.405	0.31	0.315	0.273	0.241	0.281	0.246	0.044	0.112	0.479	0.898	0.68	0.511	0.038	0.05	0	0.559	0.324
p’bor D3	0	0	0	0	0	0	0	0	0	0	0	0	0	0	0	0	0	0	0	0	0	0	0	0	0	0	0
p’bor D4	0	0	0	0	0	0	0	0	0	0	0	0	0	0	0	0	0	0	0	0.004	0	0	0	0	0	0	0
p’borD5	0	0	0	0	0	0	0	0	0	0	0	0	0.002	0	0	0	0	0	0	0	0	0	0	0	0	0	0
h’bor E1	1	1	1	1	1	1	1	0.998	1	1	0.976	1	1	1	1	1	1	0.991	1	0.996	0.985	1	1	1	1	1	1
p’bor E2	0	0	0	0	0	0	0	0	0	0	0	0	0	0	0	0	0	0.009	0	0	0	0	0	0	0	0	0
p’borE3	0	0	0	0	0	0	0	0	0	0	0	0	0	0	0	0	0	0	0	0	0.01	0	0	0	0	0	0
p’borE4	0	0	0	0	0	0	0	0	0	0	0	0	0	0	0	0	0	0	0	0	0.005	0	0	0	0	0	0
p’borE5	0	0	0	0	0	0	0	0.002	0	0	0	0	0	0	0	0	0	0	0	0	0	0	0	0	0	0	0
p’borE6	0	0	0	0	0	0	0	0	0	0	0.024	0	0	0	0	0	0	0	0	0	0	0	0	0	0	0	0
p’borE7	0	0	0	0	0	0	0	0	0	0	0	0	0	0	0	0	0	0	0	0.004	0	0	0	0	0	0	0
p’bor F1	0.525	1	1	1	1	1	1	0.5	0.446	0.488	0.381	0.488	0.424	0.463	0.625	0.672	0.662	0.918	0.654	0.642	0.44	0.681	1	1	1	0.971	0.059
p’bor F2	0.475	0	0	0	0	0	0	0.496	0.554	0.512	0.619	0.512	0.569	0.537	0.375	0.324	0.338	0.069	0.333	0.358	0.56	0.319	0	0	0	0	0.941
p’bor F3	0	0	0	0	0	0	0	0	0	0	0	0	0	0	0	0	0	0	0	0	0	0	0	0	0	0.029	0
h’borF4	0	0	0	0	0	0	0	0.002	0	0	0	0	0	0	0	0.004	0	0.013	0.004	0	0	0	0	0	0	0	0
p’bor F5	0	0	0	0	0	0	0	0	0	0	0	0	0.006	0	0	0	0	0	0.009	0	0	0	0	0	0	0	0
p’bor F6	0	0	0	0	0	0	0	0.002	0	0	0	0	0	0	0	0	0	0	0	0	0	0	0	0	0	0	0
p’bor F7	0	0	0	0	0	0	0	0	0	0	0	0	0.002	0	0	0	0	0	0	0	0	0	0	0	0	0	0
p’bor G1	1	1	1	1	1	1	1	0	0	0	0	0	0	0	0.031	0	0.029	0	0.038	0.496	0	0	1	1	1	0.206	0.765
p’bor G2	0	0	0	0	0	0	0	1	1	1	1	1	1	1	0.969	1	0.971	1	0.962	0.504	1	1	0	0	0	0.794	0.235
# - only populations with enough larva for quantitative analysis (more than 10 specimens) are included into this table.
†† - number of larvae studied
