# Supplementary material for: ﻿Chromosomal polymorphism in natural populations of Chironomusborokensis Kerkis, Filippova, Shobanov, Gunderina et Kiknadze, 1988 (Diptera, Chironomidae)
Source: Comp Cytogenet. 2025 Apr 15;19:51–74. doi: 10.3897/compcytogen.19.141735 (PMC12015552; doi:10.3897/compcytogen.19.141735)
Supplement: Supplementary material 6 — Distances [file comparative_cytogenetics-19-051_article-141735__-s006.xlsx]

## Sheet: Sheet1
Cytogenetic distances between populations of Chironomus borokensis, calculated based on the Nei criteria (Nei 1972).
	Europe	Ural						Western Siberia										Eastern Siberia			Far East
	YAR-GR	SVE-OS	SVE-KH	SVE-BO	SVE-YU	SVE-VP	SVE-KR	NSK-BE-11	NSK-BE-24	NSK-CH	NSK-OR	NSK-KY	ALT-AN	ALT-SA	RAL-MA	KEM-SU	KEM-BA	IRK-KO	IRK-DU	ZAB-IV	KHA-CH	PRI-CH
YAR-GR
SVE-OS	0.044
SVE-KH	0.039	0.002
SVE-BO	0.035	0.005	0.002
SVE-YU	0.038	0.003	0.004	0.002
SVE-VP	0.04	0.002	0	0.003	0.005
SVE-KR	0.043	0.001	0.004	0.005	0.004	0.004
NSK-BR11	0.199	0.262	0.257	0.245	0.247	0.259	0.26
NSK-BR24	0.198	0.254	0.247	0.244	0.25	0.248	0.256	0.011
NSK-CH	0.2	0.22	0.218	0.215	0.215	0.218	0.224	0.015	0.007
NSK-OR	0.202	0.213	0.211	0.207	0.209	0.212	0.213	0.013	0.011	0.004
NSK-KY	0.195	0.195	0.193	0.198	0.202	0.193	0.196	0.034	0.016	0.011	0.008
ALT-AN	0.221	0.178	0.177	0.178	0.179	0.178	0.176	0.049	0.046	0.027	0.014	0.016
ALT-SA	0.203	0.233	0.232	0.217	0.214	0.233	0.231	0.008	0.024	0.015	0.012	0.038	0.035
RAL-MA	0.176	0.229	0.234	0.207	0.191	0.231	0.239	0.123	0.16	0.134	0.153	0.211	0.205	0.096
KEM-SU	0.279	0.369	0.368	0.345	0.338	0.368	0.372	0.029	0.04	0.039	0.052	0.088	0.113	0.03	0.09
KEM-BA	0.248	0.273	0.271	0.258	0.254	0.271	0.277	0.024	0.025	0.012	0.019	0.043	0.05	0.014	0.102	0.017
IRK-KO	0.05	0.004	0.009	0.01	0.006	0.009	0.002	0.265	0.26	0.225	0.215	0.197	0.177	0.233	0.241	0.366	0.273
IRK-DU	0.041	0.001	0.002	0.003	0.002	0.002	0.001	0.256	0.25	0.217	0.21	0.194	0.176	0.226	0.223	0.358	0.265	0.003
ZAB-IV	0.041	0.003	0.001	0.003	0.006	0.001	0.005	0.26	0.248	0.22	0.213	0.194	0.179	0.234	0.238	0.369	0.272	0.009	0.003
KHA-CH	0.382	0.308	0.323	0.325	0.302	0.313	0.34	0.225	0.22	0.161	0.188	0.214	0.197	0.179	0.125	0.201	0.152	0.344	0.319	0.329
PRI-CH	0.065	0.192	0.195	0.186	0.181	0.196	0.186	0.157	0.168	0.195	0.202	0.208	0.275	0.188	0.182	0.202	0.239	0.187	0.187	0.198	0.461
